# Supplementary material for: Phage therapy against methicillin-resistant Staphylococcus pseudintermedius: a novel strategy for canine pyoderma
Source: Front Microbiol. 2026 Jan 13;16:1719973. doi: 10.3389/fmicb.2025.1719973 (PMC12835223; doi:10.3389/fmicb.2025.1719973)
Supplement: Supplementary file 9 [file Table_9.xlsx]

## Sheet: DW
Protein.Group

## Sheet: P32
Protein.Group
